# Supplementary material for: Pax6 organizes the anterior eye segment by guiding two distinct neural crest waves
Source: PLoS Genet. 2020 Jun 17;16(6):e1008774. doi: 10.1371/journal.pgen.1008774 (PMC7323998; doi:10.1371/journal.pgen.1008774)
Supplement: S2 Method — (TXT) [file pgen.1008774.s026.txt]

###########################
S3 Figure D
sample	count
a_dmso	88
a_dmso	67
a_dmso	96
a_dmso	86
a_dmso	92
a_dmso	89
a_dmso	104
a_dmso	87
a_dmso	76
a_dmso	85
a_dmso	103
a_dmso	95
a_dmso	107
a_dmso	113
a_dmso	115
a_dmso	81
a_dmso	111
a_dmso	126
a_dmso	78
a_dmso	91
a_dmso	87
a_dmso	97
a_dmso	84
a_dmso	96
a_dmso	109
a_dmso	94
b_6_22hpf	28
b_6_22hpf	41
b_6_22hpf	59
b_6_22hpf	36
b_6_22hpf	48
b_6_22hpf	52
b_6_22hpf	26
b_6_22hpf	57
b_6_22hpf	57
b_6_22hpf	41
b_6_22hpf	82
b_6_22hpf	51
b_6_22hpf	33
b_6_22hpf	60
b_6_22hpf	56
b_6_22hpf	29
b_6_22hpf	45
b_6_22hpf	43
b_6_22hpf	27
b_6_22hpf	66
b_6_22hpf	30
b_6_22hpf	38
b_6_22hpf	48
b_6_22hpf	38
c_18_22hpf	66
c_18_22hpf	75
c_18_22hpf	85
c_18_22hpf	50
c_18_22hpf	88
c_18_22hpf	89
c_18_22hpf	75
c_18_22hpf	95
c_18_22hpf	84
c_18_22hpf	63
c_18_22hpf	86
c_18_22hpf	85
c_18_22hpf	76
c_18_22hpf	126
c_18_22hpf	98
c_18_22hpf	57
c_18_22hpf	110
c_18_22hpf	62
c_18_22hpf	65
c_18_22hpf	81
c_18_22hpf	57
# Analysis of Variance Table
#
# Response: count
# Df Sum Sq Mean Sq F value Pr(>F)
# sample 2 31137 15568.3 66.094 < 2.2e-16 ***
# Residuals 68 16017 235.5
# ---
# Signif. codes: 0 ‘***’ 0.001 ‘**’ 0.01 ‘*’ 0.05 ‘.’ 0.1 ‘ ’ 1
# Tukey multiple comparisons of means
# 95% family-wise confidence level
#
# Fit: aov(formula = count ~ sample)
#
# $sample
# diff lwr upr p adj
# b_6_22hpf-a_dmso -49.04167 -59.45124 -38.632098 0.000000
# c_18_22hpf-a_dmso -14.83333 -25.62262 -4.044049 0.004421
# c_18_22hpf-b_6_22hpf 34.20833 23.22002 45.196647 0.000000
###########################
S10 Figure I
ID	Sample	Number of CE cells
54	moc	25
52	moc	27
50	moc	30
48	moc	26
46	moc	28
44	moc	30
42	moc	28
40	moc	32
38	moc	31
36	moc	31
34	moc	27
32	moc	29
30	moc	32
28	moc	25
26	moc	31
24	moc	29
22	moc	32
20	moc	33
18	moc	25
16	moc	17
14	moc	28
12	moc	34
9	moc	25
7	moc	32
3	moc	28
58	sox10KD	15
54	sox10KD	15
52	sox10KD	6
50	sox10KD	6
48	sox10KD	21
46	sox10KD	7
44	sox10KD	26
42	sox10KD	21
40	sox10KD	27
38	sox10KD	24
36	sox10KD	13
34	sox10KD	16
32	sox10KD	6
30	sox10KD	7
28	sox10KD	8
26	sox10KD	10
24	sox10KD	10
22	sox10KD	7
20	sox10KD	20
18	sox10KD	10
16	sox10KD	17
14	sox10KD	21
12	sox10KD	7
10	sox10KD	9
8	sox10KD	8
6	sox10KD	7
4	sox10KD	9
2	sox10KD	6
# Welch Two Sample t-test
#
# data: CE by Sample
# t = 10.705, df = 42.186, p-value = 1.333e-13
# alternative hypothesis: true difference in means is not equal to 0
# 95 percent confidence interval:
# 12.80456 18.75258
# sample estimates:
# mean in group moc mean in group sox10KD
# 28.60000 12.82143
###########################
S12 Figure D
embryo	value (GFP intensity percentage over the mean of mismatch-MOs)
pax6ab_MOs	18.5336630542
pax6ab_MOs	13.5629403033
pax6ab_MOs	8.0667954078
pax6ab_MOs	17.9002821426
pax6ab_MOs	6.249632074
pax6ab_MOs	5.9161746465
pax6ab_MOs	13.5588341061
pax6ab_MOs	12.354178515
pax6ab_MOs	0.0044483803
pax6ab_MOs	21.6692578587
pax6ab_MOs	16.4964759894
pax6ab_MOs	15.2317672648
pax6ab_MOs	15.0047287803
pax6ab_MOs	10.3621596189
pax6ab_MOs	9.8319469109
pax6ab_MOs	11.3852870774
pax6ab_MOs	15.9412839153
pax6ab_MOs	16.9519216908
pax6ab_MOs	2.2017771342
pax6ab_MOs	17.2523584495
pax6ab_MOs	14.9710237453
pax6ab_MOs	11.990608975
pax6ab_MOs	21.9012579981
pax6ab_MOs	6.8352784436
pax6ab_mismatchMOs	88.0603066024
pax6ab_mismatchMOs	61.2902964161
pax6ab_mismatchMOs	73.0937312374
pax6ab_mismatchMOs	76.2763762176
pax6ab_mismatchMOs	96.0554146515
pax6ab_mismatchMOs	81.4418011504
pax6ab_mismatchMOs	79.3832276421
pax6ab_mismatchMOs	126.1748840776
pax6ab_mismatchMOs	88.0293390322
pax6ab_mismatchMOs	117.9517109947
pax6ab_mismatchMOs	98.8358234018
pax6ab_mismatchMOs	155.4517276286
pax6ab_mismatchMOs	96.7948723229
pax6ab_mismatchMOs	68.2343890844
pax6ab_mismatchMOs	47.0772082295
pax6ab_mismatchMOs	113.8562926046
pax6ab_mismatchMOs	101.0146742686
pax6ab_mismatchMOs	48.3159110387
pax6ab_mismatchMOs	123.1268881457
pax6ab_mismatchMOs	105.0105173777
pax6ab_mismatchMOs	176.9267965801
pax6ab_mismatchMOs	79.1224841225
pax6ab_mismatchMOs	122.2064156162
pax6ab_mismatchMOs	162.4943690286
pax6ab_mismatchMOs	79.2520004246
pax6ab_mismatchMOs	103.8205756597
pax6ab_mismatchMOs	130.7019664439
#	Welch Two Sample t-test
#
#data: value by embryo
#t = 13.762, df = 27.783, p-value = 6.28e-14
#alternative hypothesis: true difference in means is not equal to 0
#95 percent confidence interval:
# 74.32384 100.32832
#sample estimates:
# mean in group pax6ab_mismatchMOs mean in group pax6ab_MOs
# 100.00000 12.67392
###########################
S14 Figure E
ID	Sample	Number of CE cells
1	moc	26
2	moc	23
3	moc	19
4	moc	18
5	moc	25
6	moc	27
7	moc	33
8	moc	30
9	moc	21
10	moc	21
11	moc	22
12	moc	28
13	moc	28
14	moc	24
15	moc	27
16	moc	22
17	moc	27
18	moc	31
19	moc	28
21	moc	23
22	moc	27
23	moc	27
1	nrp2bKD	4
2	nrp2bKD	8
3	nrp2bKD	5
4	nrp2bKD	6
5	nrp2bKD	6
6	nrp2bKD	7
7	nrp2bKD	6
8	nrp2bKD	4
9	nrp2bKD	7
10	nrp2bKD	0
11	nrp2bKD	2
12	nrp2bKD	8
13	nrp2bKD	7
14	nrp2bKD	4
15	nrp2bKD	6
16	nrp2bKD	0
17	nrp2bKD	9
18	nrp2bKD	0
19	nrp2bKD	5
21	nrp2bKD	2
22	nrp2bKD	4
23	nrp2bKD	8
24	nrp2bKD	5
25	nrp2bKD	1
26	nrp2bKD	6
27	nrp2bKD	4
28	nrp2bKD	10
29	nrp2bKD	3
# Welch Two Sample t-test
#
# data: CE by Sample
# t = 20.962, df = 36.395, p-value < 2.2e-16
# alternative hypothesis: true difference in means is not equal to 0
# 95 percent confidence interval:
# 18.44993 22.40072
# sample estimates:
# mean in group moc mean in group nrp2bKD
# 25.318182 4.892857
